# Supplementary material for: Design, Synthesis, Molecular Docking, and ADME-Tox Investigations of Imidazo[1,2-a]Pyrimidines Derivatives as Antimicrobial Agents
Source: Molecules. 2024 Oct 26;29(21):5058. doi: 10.3390/molecules29215058 (PMC11547262; doi:10.3390/molecules29215058)
Supplement: Supplementary file 1 [file molecules-29-05058-s001.zip]

Archive with 1 entries (1 files):
- molecules-3191702-supplementary.pdf
